# Supplementary material for: Functional and Bioactive Performance of Premixed Bioceramic Sealers with Warm Obturation: A Scoping Review
Source: Gels. 2025 Nov 20;11(11):932. doi: 10.3390/gels11110932 (PMC12652667; doi:10.3390/gels11110932)
Supplement: Supplementary file 1 [file gels-11-00932-s001.zip]

Archive with 1 entries (1 files):
- gels-3970716-supplementary.pdf
